# Supplementary material for: Polyphenol-Rich Liupao Tea Extract Prevents High-Fat Diet-Induced MAFLD by Modulating the Gut Microbiota
Source: Nutrients. 2022 Nov 21;14(22):4930. doi: 10.3390/nu14224930 (PMC9697786; doi:10.3390/nu14224930)
Supplement: Supplementary file 1 [file nutrients-14-04930-s001.zip]

Archive with 1 entries (1 files):
- nutrients-1942765-supplementary.pdf
